# Supplementary material for: Heterogeneity of Amino Acid Profiles of Proneural and Mesenchymal Brain-Tumor Initiating Cells
Source: Int J Mol Sci. 2023 Feb 6;24(4):3199. doi: 10.3390/ijms24043199 (PMC9962848; doi:10.3390/ijms24043199)
Supplement: Supplementary file 1 [file ijms-24-03199-s001.zip]

Archive with 1 entries (1 files):
- ijms-2169466-supplementary.pdf
